# Supplementary material for: Comparative impacts of normobaric vs. hypobaric hypoxia on tissue integrity and gut microbiota in acute high-altitude murine models
Source: Microbiol Spectr. 2026 Feb 13;14(4):e02214-25. doi: 10.1128/spectrum.02214-25 (PMC13055316; doi:10.1128/spectrum.02214-25)
Supplement: Table S1 — Sequencing summary table. [file spectrum.02214-25-s0004.xlsx]

## Sheet: sample_data
Supplementary Table S1 The sequencing summary table
#Sample：Sample name；
#Barcode CCS
#Filtered CCS：Filter the number of effective sequences without paired-end primers and with a retention length of 1.2~1.8kb
#Optimization CCS：The number of sequences that remove the chimera for subsequent analysis；
#Effective（Optimization-CCS/Barcode-CCS,%）
Sample	Barcode CCS	Filter CCS	Optimization CCS	Effective
HH-1	8950	6539	4761	53.2
HH-3	15802	12067	8895	56.29
HH-4	13943	10883	7959	57.08
HH-5	23839	20510	19093	80.09
HH-6	15473	12074	9469	61.2
HH-7	13156	10930	9319	70.83
HH-9	8789	7062	6185	70.37
HH-10	9862	6519	4267	43.27
NH-1	18590	16418	15777	84.87
NH-2	15461	11495	7507	48.55
NH-3	15318	12789	11916	77.79
NH-4	17561	13411	8998	51.24
NH-5	12266	9298	6273	51.14
NH-6	13863	10622	7057	50.91
NH-7	17807	15557	14990	84.18
NH-8	11372	9657	9221	81.09
NH-9	16034	13674	12861	80.21
NH-10	16378	12671	8724	53.27
NN-1	19002	15190	12550	66.05
NN-2	18119	14007	9117	50.32
NN-3	15074	11131	7023	46.59
NN-4	14716	11194	8093	54.99
NN-5	13499	11129	9712	71.95
NN-6	15872	11911	7918	49.89
NN-8	19874	16546	14713	74.03
NN-9	19212	16034	13839	72.03
NN-10	15694	12652	10000	63.72
