# Supplementary material for: Comparative impacts of normobaric vs. hypobaric hypoxia on tissue integrity and gut microbiota in acute high-altitude murine models
Source: Microbiol Spectr. 2026 Feb 13;14(4):e02214-25. doi: 10.1128/spectrum.02214-25 (PMC13055316; doi:10.1128/spectrum.02214-25)
Supplement: Table S2 — PERMANOVA/Adonis statistics with R², P-values. [file spectrum.02214-25-s0005.xlsx]

## Sheet: Multi-factor_PERMANOVA
SupplementaryTable S2 The pairwise PERMANOVA comparisons between groups.
Note:	The first column represents grouping factors and environmental factors, with "Residuals" indicating the portion that cannot be explained by these factors.
	Df stands for degrees of freedom; "SumOfSqs" represents the total sum of squares for each grouping or environmental factor;
	MeanSqs represents the mean sum of squares for each grouping or environmental factor;"F.Models" represents the F-statistic value;
	The "R2" value indicates the explanatory power of each grouping or environmental factor on sample variation.
	In multifactor PERMANOVA analysis, it is assumed that grouping factors and environmental factors are not independent of each other; they jointly influence the differences in community composition across groups. A larger R2 indicates a higher explanatory power of that factor. The sum of the explanatory power of all factors plus the unexplained portion equals 1. "Pr(>F)" represents the P-value for …
Name	Df	SumsOfSqs	MeanSqs	F_Model	R2	p_value	p_adjust
group	2	1.44856268642517	0.724281343212585	3.34842661421279	0.225507166598224	0.001	0.003
Residuals	23	4.97501448088503	0.216304977429784	-	0.774492833401776	-	-
Total	25	6.4235771673102	-	-	1	-	-
