# Supplementary material for: Comparative impacts of normobaric vs. hypobaric hypoxia on tissue integrity and gut microbiota in acute high-altitude murine models
Source: Microbiol Spectr. 2026 Feb 13;14(4):e02214-25. doi: 10.1128/spectrum.02214-25 (PMC13055316; doi:10.1128/spectrum.02214-25)
Supplement: Table S3 — Complete list of significant taxa with LDA scores and FDR-adjusted P-values. [file spectrum.02214-25-s0006.xlsx]

## Sheet: lefse_result
SupplementaryTable S3 Each discriminatory taxon with its LDA score and corresponding p-value.
Taxon	LDA_score	p_value	p_adjusted
d__Bacteria|p__Bacteroidota	5.21337030544239	0.00145787407985333	0.0368977670303835
d__Bacteria|p__Bacteroidota|c__Bacteroidia	5.21337030544239	0.00145787407985333	0.0368977670303835
d__Bacteria|p__Bacteroidota|c__Bacteroidia|o__Bacteroidales	5.21337030544239	0.00145787407985333	0.0368977670303835
d__Bacteria|p__Firmicutes	5.20832121941922	0.00133467206045833	0.0368977670303835
d__Bacteria|p__Firmicutes|c__Bacilli|o__Lactobacillales	5.19743957489073	0.00172712952057114	0.0368977670303835
d__Bacteria|p__Firmicutes|c__Bacilli|o__Lactobacillales|f__Lactobacillaceae	5.19743206380514	0.00167435030366107	0.0368977670303835
d__Bacteria|p__Firmicutes|c__Bacilli|o__Lactobacillales|f__Lactobacillaceae|g__Lactobacillus	5.19743206380514	0.00167435030366107	0.0368977670303835
d__Bacteria|p__Bacteroidota|c__Bacteroidia|o__Bacteroidales|f__Muribaculaceae	5.17716804301431	0.00115119670711744	0.0368977670303835
d__Bacteria|p__Bacteroidota|c__Bacteroidia|o__Bacteroidales|f__Muribaculaceae|g__Muribaculaceae	5.1747031777338	0.000910255057930145	0.0368977670303835
d__Bacteria|p__Firmicutes|c__Bacilli|o__Lactobacillales|f__Lactobacillaceae|g__Lactobacillus|s__Lactobacillus_johnsonii	4.83010621679494	0.000811471292151887	0.0368977670303835
d__Bacteria|p__Firmicutes|c__Bacilli|o__Lactobacillales|f__Lactobacillaceae|g__Lactobacillus|s__Lactobacillus_reuteri	4.2179331971519	0.00397392506215013	0.0491850569117322
d__Bacteria|p__Firmicutes|c__Clostridia|o__Oscillospirales|f__Ruminococcaceae	3.94306732528422	0.0010517064223277	0.0368977670303835
d__Bacteria|p__Firmicutes|c__Clostridia|o__Clostridiales|f__Clostridiaceae	3.25323	0.00256019551868262	0.0401097297926944
d__Bacteria|p__Firmicutes|c__Clostridia|o__Clostridiales|f__Clostridiaceae|g__Candidatus_Arthromitus	3.25322780928481	0.00256019551868262	0.0401097297926944
d__Bacteria|p__Firmicutes|c__Clostridia|o__Clostridiales|f__Clostridiaceae|g__Candidatus_Arthromitus|s__Candidatus_Arthromitus	3.25322780928481	0.00256019551868262	0.0401097297926944
d__Bacteria|p__Firmicutes|c__Clostridia|o__Clostridiales	3.25322780928468	0.00256019551868262	0.0401097297926944
d__Bacteria|p__Firmicutes|c__Clostridia|o__Peptococcales|f__Peptococcaceae	3.14964915801256	0.00397666417584218	0.0491850569117322
d__Bacteria|p__Firmicutes|c__Clostridia|o__Peptococcales	3.14964915801161	0.00397666417584218	0.0491850569117322
d__Bacteria|p__Firmicutes|c__Bacilli|o__Erysipelotrichales|f__Erysipelotrichaceae|g__Dubosiella	3.07349801843372	0.00293641806970536	0.0431286403987975
