# Supplementary material for: Comparative impacts of normobaric vs. hypobaric hypoxia on tissue integrity and gut microbiota in acute high-altitude murine models
Source: Microbiol Spectr. 2026 Feb 13;14(4):e02214-25. doi: 10.1128/spectrum.02214-25 (PMC13055316; doi:10.1128/spectrum.02214-25)
Supplement: Table S4 — Both alpha- and beta-diversity analyses (e.g., PCoA). [file spectrum.02214-25-s0007.xlsx]

## Sheet: Sheet1
SupplementaryTable S4 Alpha and beta diversity analyses
sample	shannon	shannon_lci	shannon_hci	simpson	simpson_lci	simpson_hci	chao	chao_lci	chao_hci	coverage
NH-4	4.66512	4.63253	4.69771	0.023667	0.022521	0.024812	340	340	340	1
NH-5	4.72078	4.68807	4.75349	0.017384	0.01649	0.018279	273	273	273	1
NN-2	5.06663	5.04059	5.09267	0.011511	0.011052	0.011969	369	369	369	1
NN-5	4.62547	4.59625	4.65468	0.022923	0.021746	0.0241	314	314	314	1
NH-3	4.77482	4.74844	4.8012	0.020998	0.019989	0.022007	324	324	324	1
HH-9	4.31314	4.28286	4.34341	0.023166	0.022093	0.02424	174	174	174	1
NH-1	5.25714	5.2371	5.27717	0.009899	0.009575	0.010224	467	467	467	1
HH-5	4.95676	4.93532	4.97821	0.016132	0.015647	0.016617	463	463	463	1
HH-4	4.13791	4.09738	4.17844	0.065916	0.061754	0.070077	235	235	235	1
NH-9	5.38237	5.35828	5.40645	0.013932	0.01299	0.014874	479	479	479	1
NN-8	4.63118	4.60615	4.6562	0.025339	0.024265	0.026412	338	338	338	1
HH-1	3.51192	3.45632	3.56751	0.123689	0.115175	0.132203	136	136	136	1
NN-10	4.7061	4.68134	4.73085	0.015591	0.015081	0.016102	291	291	291	1
NH-6	3.95763	3.90855	4.00671	0.105393	0.098757	0.112029	237	237	237	1
HH-6	4.09412	4.063	4.12525	0.040779	0.038858	0.042701	196	196	196	1
NN-1	4.6671	4.64123	4.69296	0.02335	0.022195	0.024504	331	331	331	1
NH-7	5.44904	5.4279	5.47018	0.00867	0.008359	0.00898	537	537	537	1
NN-6	4.43363	4.40154	4.46572	0.028178	0.026537	0.02982	246	246	246	1
HH-3	3.67428	3.63271	3.71585	0.106912	0.101324	0.112499	201	201	201	1
NN-4	4.34087	4.30408	4.37765	0.046512	0.043444	0.049579	241	241	241	1
NN-9	5.06805	5.04382	5.09228	0.014755	0.014131	0.015379	447	447	447	1
NH-10	4.65792	4.62732	4.68852	0.021369	0.020342	0.022396	300	300	300	1
NH-8	5.20699	5.18315	5.23081	0.009697	0.009284	0.010109	356	356	356	1
HH-7	4.88269	4.8573	4.90807	0.014526	0.013844	0.015209	297	297	297	1
NH-2	4.95755	4.92813	4.98698	0.013653	0.013018	0.014289	322	322	322	1
NN-3	4.82944	4.79932	4.85956	0.015818	0.014956	0.016681	287	287	287	1
