# Supplementary material for: Comparative impacts of normobaric vs. hypobaric hypoxia on tissue integrity and gut microbiota in acute high-altitude murine models
Source: Microbiol Spectr. 2026 Feb 13;14(4):e02214-25. doi: 10.1128/spectrum.02214-25 (PMC13055316; doi:10.1128/spectrum.02214-25)
Supplement: Table S5 — All BioSample accession numbers (SAMN53415378–SAMN53415404, corresponding to NH, NN, and HH groups). [file spectrum.02214-25-s0008.xlsx]

## Sheet: assessionID
All BioSample accession numbers (SAMN53415378-SAMN53415404, corresponding to NH, NN, and HH groups)
Accession	Sample	Name	SPUID	Organism	Tax	ID
SAMN53415378	NH-1	NH-1	mouse	gut	metagenome	410661
SAMN53415379	NH-2	NH-2	mouse	gut	metagenome	410661
SAMN53415380	NH-3	NH-3	mouse	gut	metagenome	410661
SAMN53415381	NH-4	NH-4	mouse	gut	metagenome	410661
SAMN53415382	NH-5	NH-5	mouse	gut	metagenome	410661
SAMN53415383	NH-6	NH-6	mouse	gut	metagenome	410661
SAMN53415384	NH-7	NH-7	mouse	gut	metagenome	410661
SAMN53415385	NH-8	NH-8	mouse	gut	metagenome	410661
SAMN53415386	NH-9	NH-9	mouse	gut	metagenome	410661
SAMN53415387	NH-10	NH-10	mouse	gut	metagenome	410661
SAMN53415388	NN-1	NN-1	mouse	gut	metagenome	410661
SAMN53415389	NN-2	NN-2	mouse	gut	metagenome	410661
SAMN53415390	NN-3	NN-3	mouse	gut	metagenome	410661
SAMN53415391	NN-4	NN-4	mouse	gut	metagenome	410661
SAMN53415392	NN-5	NN-5	mouse	gut	metagenome	410661
SAMN53415393	NN-6	NN-6	mouse	gut	metagenome	410661
SAMN53415394	NN-8	NN-8	mouse	gut	metagenome	410661
SAMN53415395	NN-9	NN-9	mouse	gut	metagenome	410661
SAMN53415396	NN-10	NN-10	mouse	gut	metagenome	410661
SAMN53415397	HH-1	HH-1	mouse	gut	metagenome	410661
SAMN53415398	HH-3	HH-3	mouse	gut	metagenome	410661
SAMN53415399	HH-4	HH-4	mouse	gut	metagenome	410661
SAMN53415400	HH-5	HH-5	mouse	gut	metagenome	410661
SAMN53415401	HH-6	HH-6	mouse	gut	metagenome	410661
SAMN53415402	HH-7	HH-7	mouse	gut	metagenome	410661
SAMN53415403	HH-9	HH-9	mouse	gut	metagenome	410661
SAMN53415404	HH-10	HH-10	mouse	gut	metagenome	410661

## Sheet: BioSample_Attributes
All BioSample accession numbers (SAMN53415378-SAMN53415404, corresponding to NH, NN, and HH groups)
sample_name	organism	host	host_strain	host_sex	host_age	sample_type	collection_date	geographic_location	collection_method	storage_condition	experimental_group	exposure_duration	hypoxia_model	dna_extraction_kit	target_gene	primers	sequencing_platform	library_strategy
NH-1	Mus musculus	Mus musculus				feces			Fresh feces collected into sterilized tubes	-80～C	NH	72 h	normobaric hypoxia	EZNA Feces DNA Kit	16S rRNA full-length	27F/1492R	PacBio SMRT	AMPLICON
NH-2	Mus musculus	Mus musculus				feces			Fresh feces collected into sterilized tubes	-80～C	NH	72 h	normobaric hypoxia	EZNA Feces DNA Kit	16S rRNA full-length	27F/1492R	PacBio SMRT	AMPLICON
NH-3	Mus musculus	Mus musculus				feces			Fresh feces collected into sterilized tubes	-80～C	NH	72 h	normobaric hypoxia	EZNA Feces DNA Kit	16S rRNA full-length	27F/1492R	PacBio SMRT	AMPLICON
NH-4	Mus musculus	Mus musculus				feces			Fresh feces collected into sterilized tubes	-80～C	NH	72 h	normobaric hypoxia	EZNA Feces DNA Kit	16S rRNA full-length	27F/1492R	PacBio SMRT	AMPLICON
NH-5	Mus musculus	Mus musculus				feces			Fresh feces collected into sterilized tubes	-80～C	NH	72 h	normobaric hypoxia	EZNA Feces DNA Kit	16S rRNA full-length	27F/1492R	PacBio SMRT	AMPLICON
NH-6	Mus musculus	Mus musculus				feces			Fresh feces collected into sterilized tubes	-80～C	NH	72 h	normobaric hypoxia	EZNA Feces DNA Kit	16S rRNA full-length	27F/1492R	PacBio SMRT	AMPLICON
NH-7	Mus musculus	Mus musculus				feces			Fresh feces collected into sterilized tubes	-80～C	NH	72 h	normobaric hypoxia	EZNA Feces DNA Kit	16S rRNA full-length	27F/1492R	PacBio SMRT	AMPLICON
NH-8	Mus musculus	Mus musculus				feces			Fresh feces collected into sterilized tubes	-80～C	NH	72 h	normobaric hypoxia	EZNA Feces DNA Kit	16S rRNA full-length	27F/1492R	PacBio SMRT	AMPLICON
NH-9	Mus musculus	Mus musculus				feces			Fresh feces collected into sterilized tubes	-80～C	NH	72 h	normobaric hypoxia	EZNA Feces DNA Kit	16S rRNA full-length	27F/1492R	PacBio SMRT	AMPLICON
NH-10	Mus musculus	Mus musculus				feces			Fresh feces collected into sterilized tubes	-80～C	NH	72 h	normobaric hypoxia	EZNA Feces DNA Kit	16S rRNA full-length	27F/1492R	PacBio SMRT	AMPLICON
NN-1	Mus musculus	Mus musculus				feces			Fresh feces collected into sterilized tubes	-80～C	NN			EZNA Feces DNA Kit	16S rRNA full-length	27F/1492R	PacBio SMRT	AMPLICON
NN-2	Mus musculus	Mus musculus				feces			Fresh feces collected into sterilized tubes	-80～C	NN			EZNA Feces DNA Kit	16S rRNA full-length	27F/1492R	PacBio SMRT	AMPLICON
NN-3	Mus musculus	Mus musculus				feces			Fresh feces collected into sterilized tubes	-80～C	NN			EZNA Feces DNA Kit	16S rRNA full-length	27F/1492R	PacBio SMRT	AMPLICON
NN-4	Mus musculus	Mus musculus				feces			Fresh feces collected into sterilized tubes	-80～C	NN			EZNA Feces DNA Kit	16S rRNA full-length	27F/1492R	PacBio SMRT	AMPLICON
NN-5	Mus musculus	Mus musculus				feces			Fresh feces collected into sterilized tubes	-80～C	NN			EZNA Feces DNA Kit	16S rRNA full-length	27F/1492R	PacBio SMRT	AMPLICON
NN-6	Mus musculus	Mus musculus				feces			Fresh feces collected into sterilized tubes	-80～C	NN			EZNA Feces DNA Kit	16S rRNA full-length	27F/1492R	PacBio SMRT	AMPLICON
NN-8	Mus musculus	Mus musculus				feces			Fresh feces collected into sterilized tubes	-80～C	NN			EZNA Feces DNA Kit	16S rRNA full-length	27F/1492R	PacBio SMRT	AMPLICON
NN-9	Mus musculus	Mus musculus				feces			Fresh feces collected into sterilized tubes	-80～C	NN			EZNA Feces DNA Kit	16S rRNA full-length	27F/1492R	PacBio SMRT	AMPLICON
NN-10	Mus musculus	Mus musculus				feces			Fresh feces collected into sterilized tubes	-80～C	NN			EZNA Feces DNA Kit	16S rRNA full-length	27F/1492R	PacBio SMRT	AMPLICON
HH-1	Mus musculus	Mus musculus				feces			Fresh feces collected into sterilized tubes	-80～C	HH	72 h	hypobaric hypoxia	EZNA Feces DNA Kit	16S rRNA full-length	27F/1492R	PacBio SMRT	AMPLICON
HH-3	Mus musculus	Mus musculus				feces			Fresh feces collected into sterilized tubes	-80～C	HH	72 h	hypobaric hypoxia	EZNA Feces DNA Kit	16S rRNA full-length	27F/1492R	PacBio SMRT	AMPLICON
HH-4	Mus musculus	Mus musculus				feces			Fresh feces collected into sterilized tubes	-80～C	HH	72 h	hypobaric hypoxia	EZNA Feces DNA Kit	16S rRNA full-length	27F/1492R	PacBio SMRT	AMPLICON
HH-5	Mus musculus	Mus musculus				feces			Fresh feces collected into sterilized tubes	-80～C	HH	72 h	hypobaric hypoxia	EZNA Feces DNA Kit	16S rRNA full-length	27F/1492R	PacBio SMRT	AMPLICON
HH-6	Mus musculus	Mus musculus				feces			Fresh feces collected into sterilized tubes	-80～C	HH	72 h	hypobaric hypoxia	EZNA Feces DNA Kit	16S rRNA full-length	27F/1492R	PacBio SMRT	AMPLICON
HH-7	Mus musculus	Mus musculus				feces			Fresh feces collected into sterilized tubes	-80～C	HH	72 h	hypobaric hypoxia	EZNA Feces DNA Kit	16S rRNA full-length	27F/1492R	PacBio SMRT	AMPLICON
HH-9	Mus musculus	Mus musculus				feces			Fresh feces collected into sterilized tubes	-80～C	HH	72 h	hypobaric hypoxia	EZNA Feces DNA Kit	16S rRNA full-length	27F/1492R	PacBio SMRT	AMPLICON
HH-10	Mus musculus	Mus musculus				feces			Fresh feces collected into sterilized tubes	-80～C	HH	72 h	hypobaric hypoxia	EZNA Feces DNA Kit	16S rRNA full-length	27F/1492R	PacBio SMRT	AMPLICON

## Sheet: Object
All BioSample accession numbers (SAMN53415378-SAMN53415404, corresponding to NH, NN, and HH groups)
Object IDs and corresponding URLs:
53415378: https://www.ncbi.nlm.nih.gov/sra/53415378
53415379: https://www.ncbi.nlm.nih.gov/sra/53415379
53415380: https://www.ncbi.nlm.nih.gov/sra/53415380
53415381: https://www.ncbi.nlm.nih.gov/sra/53415381
53415382: https://www.ncbi.nlm.nih.gov/sra/53415382
53415383: https://www.ncbi.nlm.nih.gov/sra/53415383
53415384: https://www.ncbi.nlm.nih.gov/sra/53415384
53415385: https://www.ncbi.nlm.nih.gov/sra/53415385
53415386: https://www.ncbi.nlm.nih.gov/sra/53415386
53415387: https://www.ncbi.nlm.nih.gov/sra/53415387
53415388: https://www.ncbi.nlm.nih.gov/sra/53415388
53415389: https://www.ncbi.nlm.nih.gov/sra/53415389
53415390: https://www.ncbi.nlm.nih.gov/sra/53415390
53415391: https://www.ncbi.nlm.nih.gov/sra/53415391
53415392: https://www.ncbi.nlm.nih.gov/sra/53415392
53415393: https://www.ncbi.nlm.nih.gov/sra/53415393
53415394: https://www.ncbi.nlm.nih.gov/sra/53415394
53415395: https://www.ncbi.nlm.nih.gov/sra/53415395
53415396: https://www.ncbi.nlm.nih.gov/sra/53415396
53415397: https://www.ncbi.nlm.nih.gov/sra/53415397
53415398: https://www.ncbi.nlm.nih.gov/sra/53415398
53415399: https://www.ncbi.nlm.nih.gov/sra/53415399
53415400: https://www.ncbi.nlm.nih.gov/sra/53415400
53415401: https://www.ncbi.nlm.nih.gov/sra/53415401
53415402: https://www.ncbi.nlm.nih.gov/sra/53415402
53415403: https://www.ncbi.nlm.nih.gov/sra/53415403
53415404: https://www.ncbi.nlm.nih.gov/sra/53415404

## Sheet: Sheet1
All BioSample accession numbers (SAMN53415378-SAMN53415404, corresponding to NH, NN, and HH groups)
accession	study	object_status	bioproject_accession	biosample_accession	sample_name	library_ID	title	library_strategy	library_source	library_selection	library_layout	platform	instrument_model	design_description	filetype	fasta_file	assembly	filename	filename2	filename3	filename4	filename5	filename6	filename7	filename8
SRR36204898	SRP649241	new	PRJNA1370043	SAMN53415378	NH-1	Lib_NH-1	16S rRNA-Seq of mouse:stool	AMPLICON	METAGENOMIC	PCR	single	PACBIO_SMRT	Sequel II	Full-length 16S rRNA gene sequencing of mouse stool sample using PacBio Sequel II	bam		unaligned	NH-1.bam
SRR36204897	SRP649241	new	PRJNA1370043	SAMN53415379	NH-2	Lib_NH-2	16S rRNA-Seq of mouse:stool	AMPLICON	METAGENOMIC	PCR	single	PACBIO_SMRT	Sequel II	Full-length 16S rRNA gene sequencing of mouse stool sample using PacBio Sequel II	bam		unaligned	NH-2.bam
SRR36204886	SRP649241	new	PRJNA1370043	SAMN53415380	NH-3	Lib_NH-3	16S rRNA-Seq of mouse:stool	AMPLICON	METAGENOMIC	PCR	single	PACBIO_SMRT	Sequel II	Full-length 16S rRNA gene sequencing of mouse stool sample using PacBio Sequel II	bam		unaligned	NH-3.bam
SRR36204878	SRP649241	new	PRJNA1370043	SAMN53415381	NH-4	Lib_NH-4	16S rRNA-Seq of mouse:stool	AMPLICON	METAGENOMIC	PCR	single	PACBIO_SMRT	Sequel II	Full-length 16S rRNA gene sequencing of mouse stool sample using PacBio Sequel II	bam		unaligned	NH-4.bam
SRR36204877	SRP649241	new	PRJNA1370043	SAMN53415382	NH-5	Lib_NH-5	16S rRNA-Seq of mouse:stool	AMPLICON	METAGENOMIC	PCR	single	PACBIO_SMRT	Sequel II	Full-length 16S rRNA gene sequencing of mouse stool sample using PacBio Sequel II	bam		unaligned	NH-5.bam
SRR36204876	SRP649241	new	PRJNA1370043	SAMN53415383	NH-6	Lib_NH-6	16S rRNA-Seq of mouse:stool	AMPLICON	METAGENOMIC	PCR	single	PACBIO_SMRT	Sequel II	Full-length 16S rRNA gene sequencing of mouse stool sample using PacBio Sequel II	bam		unaligned	NH-6.bam
SRR36204875	SRP649241	new	PRJNA1370043	SAMN53415384	NH-7	Lib_NH-7	16S rRNA-Seq of mouse:stool	AMPLICON	METAGENOMIC	PCR	single	PACBIO_SMRT	Sequel II	Full-length 16S rRNA gene sequencing of mouse stool sample using PacBio Sequel II	bam		unaligned	NH-7.bam
SRR36204874	SRP649241	new	PRJNA1370043	SAMN53415385	NH-8	Lib_NH-8	16S rRNA-Seq of mouse:stool	AMPLICON	METAGENOMIC	PCR	single	PACBIO_SMRT	Sequel II	Full-length 16S rRNA gene sequencing of mouse stool sample using PacBio Sequel II	bam		unaligned	NH-8.bam
SRR36204873	SRP649241	new	PRJNA1370043	SAMN53415386	NH-9	Lib_NH-9	16S rRNA-Seq of mouse:stool	AMPLICON	METAGENOMIC	PCR	single	PACBIO_SMRT	Sequel II	Full-length 16S rRNA gene sequencing of mouse stool sample using PacBio Sequel II	bam		unaligned	NH-9.bam
SRR36204872	SRP649241	new	PRJNA1370043	SAMN53415387	NH-10	Lib_NH-10	16S rRNA-Seq of mouse:stool	AMPLICON	METAGENOMIC	PCR	single	PACBIO_SMRT	Sequel II	Full-length 16S rRNA gene sequencing of mouse stool sample using PacBio Sequel II	bam		unaligned	NH-10.bam
SRR36204896	SRP649241	new	PRJNA1370043	SAMN53415388	NN-1	Lib_NN-1	16S rRNA-Seq of mouse:stool	AMPLICON	METAGENOMIC	PCR	single	PACBIO_SMRT	Sequel II	Full-length 16S rRNA gene sequencing of mouse stool sample using PacBio Sequel II	bam		unaligned	NN-1.bam
SRR36204895	SRP649241	new	PRJNA1370043	SAMN53415389	NN-2	Lib_NN-2	16S rRNA-Seq of mouse:stool	AMPLICON	METAGENOMIC	PCR	single	PACBIO_SMRT	Sequel II	Full-length 16S rRNA gene sequencing of mouse stool sample using PacBio Sequel II	bam		unaligned	NN-2.bam
SRR36204894	SRP649241	new	PRJNA1370043	SAMN53415390	NN-3	Lib_NN-3	16S rRNA-Seq of mouse:stool	AMPLICON	METAGENOMIC	PCR	single	PACBIO_SMRT	Sequel II	Full-length 16S rRNA gene sequencing of mouse stool sample using PacBio Sequel II	bam		unaligned	NN-3.bam
SRR36204893	SRP649241	new	PRJNA1370043	SAMN53415391	NN-4	Lib_NN-4	16S rRNA-Seq of mouse:stool	AMPLICON	METAGENOMIC	PCR	single	PACBIO_SMRT	Sequel II	Full-length 16S rRNA gene sequencing of mouse stool sample using PacBio Sequel II	bam		unaligned	NN-4.bam
SRR36204892	SRP649241	new	PRJNA1370043	SAMN53415392	NN-5	Lib_NN-5	16S rRNA-Seq of mouse:stool	AMPLICON	METAGENOMIC	PCR	single	PACBIO_SMRT	Sequel II	Full-length 16S rRNA gene sequencing of mouse stool sample using PacBio Sequel II	bam		unaligned	NN-5.bam
SRR36204891	SRP649241	new	PRJNA1370043	SAMN53415393	NN-6	Lib_NN-6	16S rRNA-Seq of mouse:stool	AMPLICON	METAGENOMIC	PCR	single	PACBIO_SMRT	Sequel II	Full-length 16S rRNA gene sequencing of mouse stool sample using PacBio Sequel II	bam		unaligned	NN-6.bam
SRR36204890	SRP649241	new	PRJNA1370043	SAMN53415394	NN-8	Lib_NN-8	16S rRNA-Seq of mouse:stool	AMPLICON	METAGENOMIC	PCR	single	PACBIO_SMRT	Sequel II	Full-length 16S rRNA gene sequencing of mouse stool sample using PacBio Sequel II	bam		unaligned	NN-8.bam
SRR36204889	SRP649241	new	PRJNA1370043	SAMN53415395	NN-9	Lib_NN-9	16S rRNA-Seq of mouse:stool	AMPLICON	METAGENOMIC	PCR	single	PACBIO_SMRT	Sequel II	Full-length 16S rRNA gene sequencing of mouse stool sample using PacBio Sequel II	bam		unaligned	NN-9.bam
SRR36204888	SRP649241	new	PRJNA1370043	SAMN53415396	NN-10	Lib_NN-10	16S rRNA-Seq of mouse:stool	AMPLICON	METAGENOMIC	PCR	single	PACBIO_SMRT	Sequel II	Full-length 16S rRNA gene sequencing of mouse stool sample using PacBio Sequel II	bam		unaligned	NN-10.bam
SRR36204887	SRP649241	new	PRJNA1370043	SAMN53415397	HH-1	Lib_HH-1	16S rRNA-Seq of mouse:stool	AMPLICON	METAGENOMIC	PCR	single	PACBIO_SMRT	Sequel II	Full-length 16S rRNA gene sequencing of mouse stool sample using PacBio Sequel II	bam		unaligned	HH-1.bam
SRR36204885	SRP649241	new	PRJNA1370043	SAMN53415398	HH-3	Lib_HH-3	16S rRNA-Seq of mouse:stool	AMPLICON	METAGENOMIC	PCR	single	PACBIO_SMRT	Sequel II	Full-length 16S rRNA gene sequencing of mouse stool sample using PacBio Sequel II	bam		unaligned	HH-3.bam
SRR36204884	SRP649241	new	PRJNA1370043	SAMN53415399	HH-4	Lib_HH-4	16S rRNA-Seq of mouse:stool	AMPLICON	METAGENOMIC	PCR	single	PACBIO_SMRT	Sequel II	Full-length 16S rRNA gene sequencing of mouse stool sample using PacBio Sequel II	bam		unaligned	HH-4.bam
SRR36204883	SRP649241	new	PRJNA1370043	SAMN53415400	HH-5	Lib_HH-5	16S rRNA-Seq of mouse:stool	AMPLICON	METAGENOMIC	PCR	single	PACBIO_SMRT	Sequel II	Full-length 16S rRNA gene sequencing of mouse stool sample using PacBio Sequel II	bam		unaligned	HH-5.bam
SRR36204882	SRP649241	new	PRJNA1370043	SAMN53415401	HH-6	Lib_HH-6	16S rRNA-Seq of mouse:stool	AMPLICON	METAGENOMIC	PCR	single	PACBIO_SMRT	Sequel II	Full-length 16S rRNA gene sequencing of mouse stool sample using PacBio Sequel II	bam		unaligned	HH-6.bam
SRR36204881	SRP649241	new	PRJNA1370043	SAMN53415402	HH-7	Lib_HH-7	16S rRNA-Seq of mouse:stool	AMPLICON	METAGENOMIC	PCR	single	PACBIO_SMRT	Sequel II	Full-length 16S rRNA gene sequencing of mouse stool sample using PacBio Sequel II	bam		unaligned	HH-7.bam
SRR36204880	SRP649241	new	PRJNA1370043	SAMN53415403	HH-9	Lib_HH-9	16S rRNA-Seq of mouse:stool	AMPLICON	METAGENOMIC	PCR	single	PACBIO_SMRT	Sequel II	Full-length 16S rRNA gene sequencing of mouse stool sample using PacBio Sequel II	bam		unaligned	HH-9.bam
SRR36204879	SRP649241	new	PRJNA1370043	SAMN53415404	HH-10	Lib_HH-10	16S rRNA-Seq of mouse:stool	AMPLICON	METAGENOMIC	PCR	single	PACBIO_SMRT	Sequel II	Full-length 16S rRNA gene sequencing of mouse stool sample using PacBio Sequel II	bam		unaligned	HH-10.bam

## Sheet: Sheet2
All BioSample accession numbers (SAMN53415378-SAMN53415404, corresponding to NH, NN, and HH groups)
accession	message	sample_name	sample_title	bioproject_accession	organism	host	isolation_source	collection_date	geo_loc_name	lat_lon	ref_biomaterial	rel_to_oxygen	samp_collect_device	samp_mat_process	samp_size	source_material_id	description
SAMN53415378	Successfully loaded	NH-1			mouse gut metagenome	Mus musculus	stool	2024-03-22	China:Shaanxi	34.3416 N 108.9398 E
SAMN53415379	Successfully loaded	NH-2			mouse gut metagenome	Mus musculus	stool	2024-03-23	China:Shaanxi	34.3416 N 108.9398 E
SAMN53415380	Successfully loaded	NH-3			mouse gut metagenome	Mus musculus	stool	2024-03-24	China:Shaanxi	34.3416 N 108.9398 E
SAMN53415381	Successfully loaded	NH-4			mouse gut metagenome	Mus musculus	stool	2024-03-25	China:Shaanxi	34.3416 N 108.9398 E
SAMN53415382	Successfully loaded	NH-5			mouse gut metagenome	Mus musculus	stool	2024-03-26	China:Shaanxi	34.3416 N 108.9398 E
SAMN53415383	Successfully loaded	NH-6			mouse gut metagenome	Mus musculus	stool	2024-03-27	China:Shaanxi	34.3416 N 108.9398 E
SAMN53415384	Successfully loaded	NH-7			mouse gut metagenome	Mus musculus	stool	2024-03-28	China:Shaanxi	34.3416 N 108.9398 E
SAMN53415385	Successfully loaded	NH-8			mouse gut metagenome	Mus musculus	stool	2024-03-29	China:Shaanxi	34.3416 N 108.9398 E
SAMN53415386	Successfully loaded	NH-9			mouse gut metagenome	Mus musculus	stool	2024-03-30	China:Shaanxi	34.3416 N 108.9398 E
SAMN53415387	Successfully loaded	NH-10			mouse gut metagenome	Mus musculus	stool	2024-03-31	China:Shaanxi	34.3416 N 108.9398 E
SAMN53415388	Successfully loaded	NN-1			mouse gut metagenome	Mus musculus	stool	2024-04-01	China:Shaanxi	34.3416 N 108.9398 E
SAMN53415389	Successfully loaded	NN-2			mouse gut metagenome	Mus musculus	stool	2024-04-02	China:Shaanxi	34.3416 N 108.9398 E
SAMN53415390	Successfully loaded	NN-3			mouse gut metagenome	Mus musculus	stool	2024-04-03	China:Shaanxi	34.3416 N 108.9398 E
SAMN53415391	Successfully loaded	NN-4			mouse gut metagenome	Mus musculus	stool	2024-04-04	China:Shaanxi	34.3416 N 108.9398 E
SAMN53415392	Successfully loaded	NN-5			mouse gut metagenome	Mus musculus	stool	2024-04-05	China:Shaanxi	34.3416 N 108.9398 E
SAMN53415393	Successfully loaded	NN-6			mouse gut metagenome	Mus musculus	stool	2024-04-06	China:Shaanxi	34.3416 N 108.9398 E
SAMN53415394	Successfully loaded	NN-8			mouse gut metagenome	Mus musculus	stool	2024-04-07	China:Shaanxi	34.3416 N 108.9398 E
SAMN53415395	Successfully loaded	NN-9			mouse gut metagenome	Mus musculus	stool	2024-04-08	China:Shaanxi	34.3416 N 108.9398 E
SAMN53415396	Successfully loaded	NN-10			mouse gut metagenome	Mus musculus	stool	2024-04-09	China:Shaanxi	34.3416 N 108.9398 E
SAMN53415397	Successfully loaded	HH-1			mouse gut metagenome	Mus musculus	stool	2024-04-10	China:Shaanxi	34.3416 N 108.9398 E
SAMN53415398	Successfully loaded	HH-3			mouse gut metagenome	Mus musculus	stool	2024-04-11	China:Shaanxi	34.3416 N 108.9398 E
SAMN53415399	Successfully loaded	HH-4			mouse gut metagenome	Mus musculus	stool	2024-04-12	China:Shaanxi	34.3416 N 108.9398 E
SAMN53415400	Successfully loaded	HH-5			mouse gut metagenome	Mus musculus	stool	2024-04-13	China:Shaanxi	34.3416 N 108.9398 E
SAMN53415401	Successfully loaded	HH-6			mouse gut metagenome	Mus musculus	stool	2024-04-14	China:Shaanxi	34.3416 N 108.9398 E
SAMN53415402	Successfully loaded	HH-7			mouse gut metagenome	Mus musculus	stool	2024-04-15	China:Shaanxi	34.3416 N 108.9398 E
SAMN53415403	Successfully loaded	HH-9			mouse gut metagenome	Mus musculus	stool	2024-04-16	China:Shaanxi	34.3416 N 108.9398 E
SAMN53415404	Successfully loaded	HH-10			mouse gut metagenome	Mus musculus	stool	2024-04-17	China:Shaanxi	34.3416 N 108.9398 E
