# Supplementary material for: Comparative impacts of normobaric vs. hypobaric hypoxia on tissue integrity and gut microbiota in acute high-altitude murine models
Source: Microbiol Spectr. 2026 Feb 13;14(4):e02214-25. doi: 10.1128/spectrum.02214-25 (PMC13055316; doi:10.1128/spectrum.02214-25)
Supplement: Table S6 — Major discrepancies between the SILVA and Greengenes annotations. [file spectrum.02214-25-s0009.xlsx]

## Sheet: sliva
SupplementaryTable S6 The major discrepancies between the SILVA and Greengenes annotations
Sample	Kingdom	Phylum	Class	Order	Family	Genus	Species
HH-1	4761	4761	4761	4761	4761	4723	2976
HH-3	8895	8895	8895	8895	8895	8730	4776
HH-4	7959	7959	7959	7959	7957	7771	5057
HH-5	19093	19093	19093	19093	19090	17795	4764
HH-6	9469	9469	9455	9455	9455	9371	6124
HH-7	9319	9319	9319	9319	9319	8716	1003
HH-9	6185	6185	6185	6185	6185	6119	642
HH-10	4267	4267	4267	4267	4267	3916	703
NH-1	15777	15777	15777	15777	15775	14711	2365
NH-2	7507	7507	7507	7507	7507	6677	1683
NH-3	11916	11916	11916	11916	11916	10316	2136
NH-4	8998	8998	8998	8998	8998	8311	957
NH-5	6273	6273	6273	6270	6264	5944	718
NH-6	7057	7057	7057	7057	7057	6791	2879
NH-7	14990	14990	14990	14990	14987	11282	3878
NH-8	9221	9221	9221	9221	9221	7768	1714
NH-9	12861	12861	12861	12861	12852	10498	1944
NH-10	8724	8724	8724	8724	8724	8363	796
NN-1	12550	12550	12550	12550	12541	12207	1413
NN-2	9117	9117	9117	9117	9117	8162	1517
NN-3	7023	7023	7023	7023	7000	6692	736
NN-4	8089	8089	8089	8089	8086	7920	619
NN-5	9712	9712	9712	9710	9702	9403	1026
NN-6	7918	7918	7918	7918	7901	7798	624
NN-8	14713	14713	14713	14713	14713	14240	1535
NN-9	13839	13839	13839	13836	13832	13075	1446
NN-10	10000	10000	10000	10000	10000	9656	1048

## Sheet: greengene
Sample	Kindom	Phylum	Class	Order	Family	Genus	Species
HH-1	4761	4761	4761	4761	4685	3509	387
HH-3	8895	8895	8895	8895	8663	5937	901
HH-4	7959	7959	7959	7959	7328	5490	520
HH-5	19093	19093	19093	19093	15917	6704	359
HH-6	9469	9469	9469	9469	8383	7031	728
HH-7	9319	9319	9319	9319	7555	1496	105
HH-9	6185	6185	6185	6185	4586	1033	153
HH-10	4267	4267	4267	4267	2889	748	165
NH-1	15777	15777	15777	15777	13764	3205	415
NH-2	7507	7507	7507	7507	4357	1645	540
NH-3	11916	11916	11916	11916	8684	4215	529
NH-4	8998	8998	8998	8998	7235	2438	259
NH-5	6273	6273	6273	6273	5566	1748	240
NH-6	7057	7057	7057	7057	6363	2998	121
NH-7	14990	14990	14990	14990	7876	2825	376
NH-8	9221	9221	9221	9221	6783	2236	378
NH-9	12861	12861	12861	12861	9491	3652	353
NH-10	8724	8722	8722	8722	7092	2925	584
NN-1	12550	12550	12550	12550	11275	1603	223
NN-2	9117	9117	9117	9117	6268	1498	287
NN-3	7023	7023	7023	7023	6099	1271	85
NN-4	8093	8089	8089	8089	7384	708	242
NN-5	9712	9712	9712	9712	8586	1693	122
NN-6	7918	7918	7918	7918	7468	1721	31
NN-8	14713	14713	14713	14713	12560	2479	326
NN-9	13839	13839	13839	13839	11555	3067	260
NN-10	10000	10000	10000	10000	8954	1553	97
